# Supplementary material for: Playing RNase P Evolution: Swapping the RNA Catalyst for a Protein Reveals Functional Uniformity of Highly Divergent Enzyme Forms
Source: PLoS Genet. 2014 Aug 7;10(8):e1004506. doi: 10.1371/journal.pgen.1004506 (PMC4125048; doi:10.1371/journal.pgen.1004506)
Supplement: Table S2 — Statistical significances and P values of data from Figures 2D, 3, 4, S6E, S6F, S7, and S8. (XLS) [file pgen.1004506.s010.xls]

## Sheet: Figure 2D
	One-Way ANOVA		Tukey's Multiple Comparison Test (significant? *, P < 0.05; **, P < 0.01; ***, P < 0.001)
	Are means significantly different? (P < 0.05)	P value	BY4743 RPR1 RPR2 vs rpr1Δ::PRORP3 RPR2	BY4743 RPR1 RPR2 vs rpr1Δ::PRORP3 rpr2-Δ0	BY4743 rpr1Δ::PRORP3 RPR2 vs rpr1Δ::PRORP3 rpr2-Δ0
tRNAArg	n	0.9791	n	n	n
tRNAAsn	n	0.3612	n	n	n
tRNAGly	y	0.0008	y**	y***	n
tRNALeu	n	0.9357	n	n	n
tRNASer	n	0.5815	n	n	n
tRNAVal	y	0.0006	y**	y***	n

## Sheet: Figure 3
	One-Way ANOVA		Tukey's Multiple Comparison Test (significant? *, P < 0.05; **, P < 0.01; ***, P < 0.001)
	Are means significantly different? (P < 0.05)	P value	BY4743 RPR1 RPR2 vs rpr1Δ::PRORP3 RPR2	BY4743 RPR1 RPR2 vs rpr1Δ::PRORP3 rpr2-Δ0	BY4743 rpr1Δ::PRORP3 RPR2 vs rpr1Δ::PRORP3 rpr2-Δ0
RPS10A	n	0.8618	n	n	n
RPL26B	n	0.8641	n	n	n
RPL27B	n	0.8175	n	n	n
RPL34B	n	0.7489	n	n	n
RPL37A	n	0.7476	n	n	n
RPL39	n	0.6127	n	n	n
SNR38	n	0.6469	n	n	n
SNR54	n	0.2824	n	n	n

## Sheet: Figures 4, S7 & S8
	Student's t test (P values)
	Figure 4 (maximal growth rate)		Figure S7 (lag phase)		Figure S8 (endpoint density)
	A (BY4743)	B (CEN.PK)	A (BY4743)	B (CEN.PK)	A (BY4743)	B (CEN.PK)
synthetic complete 30 °C	0.00143756	0.00894137	0.976017	0.712586	0.00382208	0.00681129
synthetic complete 37 °C	0.0259719	0.533649	0.0212599	0.216848	0.208147	0.110897
synthetic complete 40 °C	0.18365	0.328989	0.904115	0.050107		0.0972016
rich, complex 30 °C	0.0365097	0.00112475	0.0409601	0.822753	0.0168014	0.810276
rich, complex 37 °C	0.0307701	0.0218698	0.0206853	0.107896	0.000120291	0.695469
rich, complex 40 °C	0.0316451	0.394217	0.0452949	0.115115	0.00338307	0.188219
synthetic minimal 30 °C	0.144611	0.0058836	0.050797	0.0641602	0.00986636	0.0100187
synthetic minimal 37 °C	0.390878	0.284896	0.106486	0.145439	0.260921	0.00411715
synthetic minimal 40 °C	0.119551	0.663893	0.0057193	0.981322	0.00748985
fructose	0.00725059	0.0229338	0.130005	0.00749529	0.0166236	0.0842325
galactose	0.166575	0.00274368	0.279979	0.879953	0.0304833	0.368659
sucrose	0.00139926	0.000814774	0.246952	0.00141861	0.0125189	0.00205959
maltose	0.954384	0.0944686	0.00909179	0.0168102	7.3485e-05	4.9875e-06
raffinose	0.211929	0.000291024	0.0482298	0.0518162	0.00116691	0.000891782
ethanol	0.159918	0.587196	0.442863	0.305426	0.156635	0.00033741
glycerol	0.00449713	0.00224567	0.0781092	0.00336321	0.503098	0.000612005
high glucose	0.0170817	0.000619225	0.209489	0.0257821	0.00047629
sorbitol	0.122056	0.0274046	0.171565	0.0811908	0.00149268	0.0410299
NaCl	3.83323e-05	0.000126157	0.505489	0.000261796	0.00178302	0.0135468
KCl	0.00199743	0.000269006	0.190887	0.0320177	0.00078243	0.0403256
acetate	1.97033e-05	0.00982619	0.338739	0.0648469	0.0259359	0.00436644
high pH	0.0121051	0.0699504	0.286733	0.000637882	0.00842626	0.362061
EDTA	0.221293	0.0585025	0.123575	0.0367988	0.00277581	0.197033
low Mg	0.00556745	0.00324623	0.206014	0.00221242	0.0135384	0.23419
high Mg	0.000651543	8.23885e-05	0.01606	0.000487979	0.000106986	0.0595709
CuSO4	0.260574	0.170887	0.173075	0.261097	0.00197832	0.0285949
LiCl	0.00017745	0.00382462	0.146916	0.00399425	0.142765	0.0658821
MnCl2	0.731564	0.192725	0.00334109	0.474083	0.000395248	0.0040521
ZnCl2	0.180523	0.00683244	0.820402	0.0533166	0.998456	0.00859402
paraquat	0.825447	0.130319	0.00655555	0.0585349	0.0674347	0.0536751
hydroxyurea	0.239292	0.0208462	0.679627	0.00438988	0.0287039	0.525026
hygromycin	0.00630385	0.0114339	0.223326	0.401735	0.209477	0.476332
amphotericin	0.0859352	0.158053	0.127803	0.00486064	0.000220863	0.0605774

## Sheet: Figures S6E & S6F
			One-Way ANOVA		Tukey's Multiple Comparison Test (significant? *, P < 0.05; **, P < 0.01; ***, P < 0.001)
			Are means significantly different? (P < 0.05)	P value	CEN.PK RPR1 RPR2 vs rpr1Δ::PRORP3 RPR2	CEN.PK RPR1 RPR2 vs rpr1Δ::PRORP3 rpr2-Δ0	CEN.PK rpr1Δ::PRORP3 RPR2 vs rpr1Δ::PRORP3 rpr2-Δ0
Figure S6	E (relative tRNA levels)	tRNAAla	y	0.0031	y*	n	y**
		tRNAArg	y	0.0133	n	y*	n
		tRNAAsn	y	0.0414	n	n	y*
		tRNAGly	n	0.1595	n	n	n
		tRNAHis	n	0.2317	n	n	n
		tRNALeu	n	0.0952	n	n	n
		tRNASer	n	0.3303	n	n	n
		tRNAVal	n	0.3236	n	n	n
	F (rel. levels of presumptive non-tRNA substrates)	RPS10A	n	0.138	n	n	n
		RPL26B	y	0.0085	n	y**	n
		RPL27B	y	0.0458	n	y*	n
		RPL34B	n	0.0559	n	y*	n
		RPL37A	y	0.0114	n	y*	y*
		RPL39	y	0.0172	n	y*	n
		SNR38	y	0.0019	y*	y**	n
		SNR54	y	0.0003	y**	y***	y*
